# Supplementary material for: An Unusual Component of the Multistep Phosphorelay from Tea Plant (Camellia sinensis L.)
Source: Int J Mol Sci. 2026 May 10;27(10):4253. doi: 10.3390/ijms27104253 (PMC13206810; doi:10.3390/ijms27104253)
Supplement: Supplementary file 1 [file ijms-27-04253-s001.zip]

Archive with 1 entries (1 files):
- ijms-4266916-supplementary.pdf
